# Supplementary material for: Evaluation of Metal Accumulation in Escherichia coli Expressing SPL2 by Single-Cell Inductively Coupled Plasma Mass Spectrometry
Source: Int J Mol Sci. 2025 Feb 22;26(5):1905. doi: 10.3390/ijms26051905 (PMC11899968; doi:10.3390/ijms26051905)
Supplement: Supplementary file 1 [file ijms-26-01905-s001.zip]

Archive with 1 entries (1 files):
- ijms-3424785-supplementary.pdf
